# Supplementary material for: Zinc Iodide Dimethyl Sulfoxide Reduces Collagen Deposition by Increased Matrix Metalloproteinase-2 Expression and Activity in Lung Fibroblasts
Source: Biomedicines. 2024 Jun 5;12(6):1257. doi: 10.3390/biomedicines12061257 (PMC11200730; doi:10.3390/biomedicines12061257)
Supplement: Supplementary file 1 [file biomedicines-12-01257-s001.zip]

Archive with 1 entries (1 files):
- biomedicines-2991787-supplementary.pdf
